# Supplementary material for: The Impact of Mineral and Energy Supplementation and Phytogenic Compounds on Rumen Microbial Diversity and Nitrogen Utilization in Grazing Beef Cattle
Source: Microorganisms. 2023 Mar 22;11(3):810. doi: 10.3390/microorganisms11030810 (PMC10051884; doi:10.3390/microorganisms11030810)
Supplement: Supplementary file 1 [file microorganisms-11-00810-s001.zip]

Archive with 1 entries (1 files):
- microorganisms-2280664-supplementary.pdf
